# Supplementary material for: Intra-prostatic tumour evolution, steps in metastatic spread and histogenomic associations revealed by integration of multi-region whole-genome sequencing with histopathological features
Source: Genome Med. 2024 Feb 19;16:35. doi: 10.1186/s13073-024-01302-x (PMC10877771; doi:10.1186/s13073-024-01302-x)
Supplement: Supplementary file 2 — Additional file 2. Cancer Cell Fraction (CCF) tables for each patient. [file 13073_2024_1302_MOESM2_ESM.xlsx]

## Sheet: #02
	Anterior	RPZMid	RPZLat	LTZ	LSV	RLat	RTZ	LPZMid	LPZLat	num_snvs
cluster_alphabet
A	0.987167	0.984872	0.990507	0.989914	0.995195	0.99378	0.984574	0.994152	0.983234	1884
B	0.024641	0.032361	0.045313	0.048311	0.077452	0.03579	0.021827	0.045503	0.021716	128	Lns
C	0	0	0	0	0	0	0	0	0.255346	127
D	0	0	0	0	0.086164	0	0	0.024375	0.477793	122
E	0.605338	0	0	0.089115	0	0	0	0	0	96
F	0.95168	1.01012	0.948981	1.00626	0.79971	0.977621	0.972446	0.514874	0.488047	89
G	0	0	0	0.615438	0	0	0	0	0	84
H	0	0	0	0	0.422987	0	0	0.488115	0	83
I	0.274213	0	0	0.85183	0	0	0.6201	0	0	80
J	0.992255	0.258078	0.971882	0.994168	0	0.911535	1.0228	0	0	65
K	0	0.012566	0	0	0	0	0	0.025304	0.026077	65	ignore
L	0	0.704915	0	0	0.569528	0	0	0.437219	0	60
M	0	0	0	0	0	0	0.484806	0	0	43
N	0	0.560439	0	0	0	0	0	0	0	40
O	0	0	0	0	0	0.506002	0	0	0	35
P	0	0	0.523719	0	0	0	0	0	0	30
Q	0.484692	0.436885	0.367093	0.361128	0.39224	0.39436	0.43343	0.428073	0.35983	26	ignore
R	1.06307	0.962725	1.03306	0.962541	0.924193	0.992719	0.933367	0.444139	0	18	ignore

## Sheet: #08
	RPZLat	LSV	RSV	LPZLat	LPZMid	RPZMid	RTZ	RLat	num_snvs
cluster_alphabet
A	0.995324	0.806452	0.971548	0.992845	1.00212	0.99693	0.989976	0.988193	1143
B	0	0	0	0	0	0	0	0.753937	296
C	0.407779	0	0	0	0	0	0	0	236
D	0	0.30303	0	0.460108	0.655614	0.025799	0	0	192
E	0	0.550964	0.221729	0	0.033131	0	0.026487	0	135
F	0	0	0	0	0	0	0.617132	0	106
G	0.042297	0	0	0	0	0.38847	0	0	77
H	0.65229	1.66667	0.429492	1.01192	1.07675	0.729461	1.05632	1.06113	75
I	0	0	0	0.406992	0.166458	0	0.296218	0	72
J	0	0	0	0	0	0	0.51688	0.981768	57

## Sheet: #10
	17D	619_LN	17L_Ad_	854_LN	614_LN	RTZ	RLat	17E_Ad_	606_LN	LPZLat	LTZ	17E_Ne_	num_snvs
cluster_alphabet
A	0.965465	1.04839	0.891639	0.969163	0.988506	1.26918	1.06626	1.00506	0.984522	1.00083	1.13475	0.989741	861
B	0.973722	1.07143	0	0.972222	0.949327	0	0	0	0.968092	0	0	0.596843	263
C	0.048062	0.045045	0.12612	0.025991	0.061576	0	0.182066	0.148965	0.030478	0	0.213906	0.021461	255	Ignore
D	0	0	0	0	0	0	0	0	0	0	0	0	220	Anterior
E	0.188623	0.105275	0.343476	0.053555	0.152415	0.239352	0.358852	0.397239	0.059737	0.391414	0.451164	0.375966	156	Ignore
F	0	0	0	0	0	0	0	0	0.544105	0	0	0	114
G	0.918025	1.08891	0	0.975465	0.973823	1.25113	1.04009	0.94962	0.985393	0.956938	0	0.98196	86
H	0	0	0	0	0	1.59214	0.497619	1.00938	0	1.00318	0	0.24069	82
I	0	0	0	0.235511	0	0	0	0	0	0	0	0	63
J	0.971918	1.04592	0	0.967078	0.946586	0	0.2849	0	0.981708	0	0	0.643199	61
K	0	0	0	0	0.875568	0	0	0	0	0	0	0	54
L	0.212347	0.127091	0	0.255727	0.139157	0	0	0	0.084832	0	0	0.078898	38	Ignore
M	0	0.470297	0	0	0	0	0	0	0	0	0	0	35
N	0	1.03101	0	0.918399	0	0	0	0	0	0	0	0	32
O	0	0	0	0	0.873932	0	0	0	0.957522	0	0	0	24
P	0	0.078862	0	0	0	0	0	0.070936	0.019147	0	1.51312	0	20	Ignore

## Sheet: #13
	RPZLat	RPZMid	LPZLat	LPZMid	RLat	num_snvs
cluster_alphabet
A	1.01888	1.00587	1.04127	1.01486	0.927852	1323
B	0.472813	0.930747	0.973652	1.00429	0.534045	243
C	0	0.103316	0.144775	0.121644	0	221
D	0	0	0	0	0.354832	189
E	0.525938	0.040406	0	0	0	101
F	0	0	0.541956	0	0	42
G	0.176419	0.453441	0.448949	0.522929	0	40	Ignore
H	0.397436	0	0	0	0.240602	25	Ignore

## Sheet: #15
	Iliac_LN	LPZMid	LPZLat	PPF_LN	num_snvs
cluster_alphabet
A	0.947325	0.915204	0	0.780929	1938
B	0.956477	0	0	0.571513	1527
C	0.906708	0	0	0	1145
D	0.973096	0.995945	1.01501	1.02693	1136
E	0	0.921942	0	0	1025
F	0	0	0.809226	0	839
G	0	0	0.829951	0.214084	609
H	0.978399	0.93936	0.059327	0.840395	569
I	0	0.983321	0	0.171228	171
J	0.110018	0	0.133833	0	136	Ignore
K	0.088822	0	0.711864	0.808951	93	Ignore
L	0	0.783476	0.511665	0	65	Ignore
M	0.994273	0.918952	0.381109	1.0922	42	Ignore
