# Supplementary material for: Intra-prostatic tumour evolution, steps in metastatic spread and histogenomic associations revealed by integration of multi-region whole-genome sequencing with histopathological features
Source: Genome Med. 2024 Feb 19;16:35. doi: 10.1186/s13073-024-01302-x (PMC10877771; doi:10.1186/s13073-024-01302-x)
Supplement: Supplementary file 3 — Additional file 3. List of samples analysed in the study, with patient numbers and anatomical locations (comma separated value file – plain text). [file 13073_2024_1302_MOESM3_ESM.csv]

seq_id	biobank_id	library_protocol	subject_id	organ	region	phenotype
NE762512	373810	PCR-free WGS from fresh frozen	PRO_A1_1002	seminal vesicles	SeminalVesicles-Left	adenocarcinoma
NE713586	373817	PCR-free WGS from fresh frozen	PRO_A1_1002	prostate	RTZ	adenocarcinoma
NE736543	373819	PCR-free WGS from fresh frozen	PRO_A1_1002	prostate	RPZTowardsMid	adenocarcinoma
NE709575	373820	PCR-free WGS from fresh frozen	PRO_A1_1002	prostate	RightLateral	adenocarcinoma
NE732550	373822	PCR-free WGS from fresh frozen	PRO_A1_1002	prostate	LTZ	adenocarcinoma
NE774506	373834	PCR-free WGS from fresh frozen	PRO_A1_1002	prostate	MidAnterior	adenocarcinoma
NE747524	373841	PCR-free WGS from fresh frozen	PRO_A1_1002	prostate	LPZTowardsMid	adenocarcinoma
NE794590	373844	PCR-free WGS from fresh frozen	PRO_A1_1002	prostate	RPZTowardsLateral	adenocarcinoma
NE777526	373849	PCR-free WGS from fresh frozen	PRO_A1_1002	prostate	LPZTowardsLateral	adenocarcinoma
5A	5A	low input WGS from FFPE	PRO_A1_1002	lymph node	Obturator-Right	adenocarcinoma
6A	6A	low input WGS from FFPE	PRO_A1_1002	lymph node	InternalIliac-Right	adenocarcinoma
7A	7A	low input WGS from FFPE	PRO_A1_1002	lymph node	InternalIliac-Right	adenocarcinoma
NE760511	601242a2	PCR-free WGS from fresh frozen	PRO_A1_1002	blood	Normal	germline
NE753548	374013	PCR-free WGS from fresh frozen	PRO_A1_1008	prostate	RTZ	adenocarcinoma
NE758568	374020	PCR-free WGS from fresh frozen	PRO_A1_1008	seminal vesicles	SeminalVesicles-Left	adenocarcinoma
NE784541	374026	PCR-free WGS from fresh frozen	PRO_A1_1008	prostate	RightLateral	adenocarcinoma
NE795517	371610	PCR-free WGS from fresh frozen	PRO_A1_1008	prostate	RPZTowardsLateral	adenocarcinoma
NE749565	371648	PCR-free WGS from fresh frozen	PRO_A1_1008	prostate	RPZTowardsMid	adenocarcinoma
NE769519	373816	PCR-free WGS from fresh frozen	PRO_A1_1008	prostate	LPZTowardsMid	adenocarcinoma
NE704585	373842	PCR-free WGS from fresh frozen	PRO_A1_1008	seminal vesicles	SeminalVesicles-Right	adenocarcinoma
NE715518	373986	PCR-free WGS from fresh frozen	PRO_A1_1008	prostate	LPZTowardsLateral	adenocarcinoma
NE738525	601245a1	PCR-free WGS from fresh frozen	PRO_A1_1008	blood	Normal	germline
NE712562	374015	PCR-free WGS from fresh frozen	PRO_A1_1010	prostate	RTZ	adenocarcinoma
NE714520	373606	PCR-free WGS from fresh frozen	PRO_A1_1010	lymph node	Other-Right	amphicrine
NE771531	373609	PCR-free WGS from fresh frozen	PRO_A1_1010	prostate	RightLateral	adenocarcinoma
NE779589	373614	PCR-free WGS from fresh frozen	PRO_A1_1010	lymph node	InternalIliac-Right	amphicrine
NE788587	373619	PCR-free WGS from fresh frozen	PRO_A1_1010	lymph node	InternalIliac-Right	amphicrine
NE739503	373638	WGS from fresh frozen	PRO_A1_1010	prostate	MidAnterior	benign
NE737576	373650	PCR-free WGS from fresh frozen	PRO_A1_1010	prostate	LPZTowardsLateral	adenocarcinoma
NE780530	373851	PCR-free WGS from fresh frozen	PRO_A1_1010	prostate	LTZ	adenocarcinoma
NE761533	373854	PCR-free WGS from fresh frozen	PRO_A1_1010	lymph node	InternalIliac-Right	amphicrine
17D	17D	low input WGS from FFPE	PRO_A1_1010	seminal vesicles	SeminalVesicles	amphicrine
17E_Ad	17E_Ad	low input WGS from FFPE	PRO_A1_1010	seminal vesicles / prostate	SeminalVesicles-Prostate	adenocarcinoma
17E_Ne	17E_Ne	low input WGS from FFPE	PRO_A1_1010	seminal vesicles / prostate	SeminalVesicles-Prostate	amphicrine
17L_Ad	17L_Ad	low input WGS from FFPE	PRO_A1_1010	prostate	Apex	adenocarcinoma
NE766555	601246a1	PCR-free WGS from fresh frozen	PRO_A1_1010	blood	Normal	germline
NE743536	373871	PCR-free WGS from fresh frozen	PRO_A1_1013	prostate	LPZTowardsLateral	adenocarcinoma
NE775509	373883	PCR-free WGS from fresh frozen	PRO_A1_1013	prostate	LPZTowardsMid	adenocarcinoma
NE750532	373894	PCR-free WGS from fresh frozen	PRO_A1_1013	prostate	RPZTowardsMid	adenocarcinoma
NE706574	373901	PCR-free WGS from fresh frozen	PRO_A1_1013	lymph node	Pre-prostaticFat	adenocarcinoma
NE724547	373902	PCR-free WGS from fresh frozen	PRO_A1_1013	prostate	RPZTowardsLateral	adenocarcinoma
NE786513	372974	PCR-free WGS from fresh frozen	PRO_A1_1013	prostate	RightLateral	adenocarcinoma
NE711560	601285a1	PCR-free WGS from fresh frozen	PRO_A1_1013	blood	Normal	germline
NE772567	373661	PCR-free WGS from fresh frozen	PRO_A1_1015	lymph node	Pre-prostaticfat	adenocarcinoma
NE725538	373662	PCR-free WGS from fresh frozen	PRO_A1_1015	prostate	LPZTowardsMid	adenocarcinoma
NE755566	373675	PCR-free WGS from fresh frozen	PRO_A1_1015	lymph node	InternalIliac-Left	adenocarcinoma
NE791529	373680	PCR-free WGS from fresh frozen	PRO_A1_1015	prostate	LPZTowardsLateral	adenocarcinoma
NE716559	601287a2	PCR-free WGS from fresh frozen	PRO_A1_1015		Normal	germline
